# Supplementary material for: Chemical Composition and Crystal Morphology of Epicuticular Wax in Mature Fruits of 35 Pear (Pyrus spp.) Cultivars
Source: Front Plant Sci. 2018 May 23;9:679. doi: 10.3389/fpls.2018.00679 (PMC5974152; doi:10.3389/fpls.2018.00679)
Supplement: Supplementary file 2 [file Table_1.XLSX]

## Sheet: Table S1
Table S1. Chemical composition of cuticular wax from the mature fruit of 35 pear cultivars
Codes	Compounds	Cultivars
		Docteur Jules Guyot	Clapp Favorite	Abbe Fetel	Red Clapp Favorite	Bartlett Max Red	Tianjianba	Hongnanguo	Balixiang	Nanguoli	Huagai	Kuerle	Kalaamute	Kuikeamute	Lüamute	Kucheamute	Qiubaili	Pingguoli	Eli	Xuehuali	Chili	Shinseiki	Kousui	Jinfeng	Cuiyu	Hongxiangsu	Yuluxiang	Zaosu	Zhongli No.2	Chuxialü	Xinli No.7	Xizilü	Cuiguan	Xueqing	Hangqing	Huangguan
1	Dodecane	2.71±0.33	ND	ND	ND	ND	1.63±0.28	ND	0.27±0.3	ND	ND	ND	ND	ND	ND	ND	0.5±0.07	ND	ND	ND	ND	ND	ND	ND	ND	ND	ND	ND	ND	ND	1.79±0.29	ND	ND	ND	ND	0.57±0.08
2	Dodecane,2,6,10-trimethyl-	0.63±0.16	2.22±0.18	ND	ND	ND	ND	1.08±0.27	ND	ND	0.27±0.03	0.22±0	0.44±0.05	ND	0.18±0.11	0.29±0.01	0.24±0.02	0.23±0.02	0.34±0.01	0.48±0.15	ND	1.2±0.11	ND	ND	ND	ND	ND	2.54±0.57	0.53±0.06	0.61±0.11	ND	ND	1.78±0.15	ND	ND	ND
3	Tridecane	ND	ND	ND	ND	ND	4.23±1.29	0.41±0.04	ND	ND	0.27±0.02	ND	ND	0.36±0.03	ND	0.13±0.08	ND	ND	0.43±0.09	ND	ND	ND	ND	1.21±0.73	ND	ND	ND	0.55±0.16	ND	1.48±0.19	1.69±0.4	ND	ND	ND	ND	ND
4	Tetradecane	2.48±0.64	ND	1.12±0.19	ND	ND	ND	ND	ND	ND	ND	ND	ND	ND	ND	ND	ND	ND	ND	ND	ND	ND	ND	ND	ND	ND	ND	1.39±0.28	ND	1.35±0.16	ND	ND	ND	ND	ND	ND
5	Pentadecane	13.41±4.38	9.42±5.43	3.23±0.17	ND	ND	7.6±1.01	1.65±0.13	0.29±0.05	0.45±0	0.31±0.23	0.47±0.05	0.96±0.32	ND	ND	0.32±0.02	1.26±0.13	0.8±0.03	4.27±0.04	0.39±0.12	ND	1.69±0.71	1.43±0.22	2.74±0.48	7.22±4.05	0.4±0.16	ND	3.75±0.69	ND	3.19±0.75	ND	ND	2.57±0.82	ND	ND	0.12±0.09
6	Hexadecane	10.85±1.1	ND	1.33±0.01	ND	ND	ND	0.32±0.01	ND	1.59±0.47	0.35±0.27	ND	0.3±0.03	0.61±0.03	ND	0.37±0.05	0.64±0.28	0.09±0.05	ND	0.49±0.37	ND	ND	ND	3.86±0.63	6.81±3.41	ND	0.26±0.04	1.38±0.77	ND	0.81±0.1	3.71±0.72	ND	8.03±0.36	ND	ND	1.12±0.09
7	Heptadecane	10.14±3.57	11.21±0.28	3.7±1.01	1.91±0.1	1.38±0.22	5.62±0.34	2.5±0.18	1.17±0.66	2.59±0.97	0.3±0.04	1.78±0.03	2.02±0.05	0.48±0.05	0.51±0.27	0.81±0.11	1.55±0.15	1.02±0.05	3.37±0.24	0.39±0.26	ND	3.53±0.28	5.73±0.26	7.83±0.84	3.93±4.66	0.62±0.03	1.77±0.37	4.35±1.82	2.5±0.9	4.91±1.31	1.41±0.52	1.23±0.62	5.8±0.18	ND	2.11±0.17	5.1±0.44
8	Heptadecane,2,6,10,15-tetramethyl-	8.31±3.56	17.43±2.86	11.56±3.95	2.08±0.23	1.16±0.29	10.64±1.25	5.36±0.27	0.94±0.37	5.62±4.13	1.39±0.5	0.91±0.53	2.42±0.25	4.42±0.15	2.53±0.14	0.99±0.05	6.45±0.53	1.56±0.04	5.47±0.07	0.51±0.16	ND	4.65±0.3	2.31±1.05	10.15±0.09	1.24±0.59	ND	1.61±0.19	0.94±0.47	1.01±0.54	6.99±1.24	2.21±0.16	8.36±2.13	6.94±0.41	ND	0.84±0.09	1.58±0.05
9	Octadecane	ND	3.71±1.38	ND	ND	ND	11.8±2.34	3.18±0.12	ND	ND	ND	0.99±0.09	0.33±0.03	0.16±0.03	ND	ND	ND	ND	ND	ND	ND	ND	ND	ND	5.18±2.31	ND	ND	ND	ND	0.79±0.09	ND	ND	3.43±0.19	ND	0.89±0.02	ND
10	Nonadecane	ND	ND	ND	3.47±0.75	ND	2.02±0.47	1.66±0.31	0.2±0.03	ND	ND	0.81±0.08	1.97±0.21	0.27±0.01	ND	0.25±0.02	1.94±0.3	0.33±0.03	0.35±0.02	0.33±0.09	0.64±0.07	ND	0.42±0.3	ND	ND	0.93±0.07	ND	ND	0.14±0.08	4.03±5.03	1.16±0.19	0.51±0.23	ND	ND	2.75±0.3	ND
11	Eicosane	ND	9.01±1.16	0.82±0.31	ND	ND	1.63±0.43	ND	0.92±0.01	ND	ND	ND	ND	ND	ND	ND	ND	ND	ND	ND	ND	ND	ND	1.07±0.03	ND	ND	3.4±1.86	1.3±0.21	ND	0.46±0.13	ND	ND	1.97±0.18	ND	ND	ND
12	Heneicosane	59.87±21.3	9.09±1.44	6.4±3.36	2.41±0.42	3.95±0.09	ND	6.12±0.71	0.39±0.05	0.96±0.4	ND	0.19±0	2.69±0.3	1.54±0.11	ND	1.16±0.06	1.52±0.22	1.35±0.21	6.97±0.5	1.01±0.23	0.89±0.13	1.34±0.11	16.06±3.6	5.52±0.5	14.66±7.87	3.93±4.44	0.6±0.47	3.49±0.9	77.69±5.94	12.11±2.22	5.69±0.43	ND	ND	ND	3.48±0.1	1.07±0.64
13	Docosane	13.52±6.99	ND	ND	ND	ND	ND	0.88±0.03	ND	ND	ND	ND	0.25±0.05	ND	ND	0.1±0.02	0.75±0.09	ND	0.53±0.08	ND	ND	ND	ND	ND	1.51±0.81	ND	1.02±0.51	ND	ND	0.2±0.15	ND	0.83±0.24	2.44±0.61	ND	ND	ND
14	Pentacosane	19.14±8.68	9.15±0.43	ND	ND	191.08±6.7	0.8±0.51	0.59±0.5	ND	0.88±0.62	ND	77.23±27.73	1.06±0.45	0.61±0.09	ND	84.24±5.25	0.68±0.09	ND	ND	ND	ND	6.1±0.66	3.98±0.1	ND	4.23±0.66	ND	0.52±0.16	2.99±2.08	1.05±0.16	4.03±0.69	4.2±0.18	0.2±0.02	6.99±0.77	ND	1.22±0.34	1.04±0.14
15	Hexacosane	16.15±3.93	18.72±12.14	1.99±0.66	5.51±1.3	2.37±0.03	278.86±18.63	5.03±0.43	0.14±0.04	126.17±1.03	51.03±1.09	53.81±5.42	0.39±0.08	0.35±0.02	1.78±0.34	0.28±0.05	96.63±7.74	3.08±0.3	1.48±0.22	ND	0.86±0.15	1.56±0.88	ND	1.28±0.32	3.5±1.57	ND	4.29±2.05	1.94±0.37	4.09±0.55	4.67±0.35	1.15±0.53	ND	4.65±0.62	4.5±1.34	5.89±0.35	1.27±0.2
16	Hexacosane,2-methyl	ND	ND	ND	2.85±0.47	0.56±0.27	ND	ND	0.14±0.08	ND	1.82±0.27	ND	ND	ND	ND	ND	ND	ND	ND	ND	ND	0.26±0.03	ND	ND	ND	ND	ND	ND	2.59±0.23	ND	ND	ND	ND	ND	1.41±0.03	ND
17	Heptacosane	ND	ND	ND	2.44±0.88	ND	11.2±1.22	ND	5.87±1.31	ND	0.15±0.04	12.08±3.57	80.3±8.03	ND	63.02±4.27	ND	ND	0.68±0.09	3.56±1.13	1.64±0.46	ND	ND	ND	ND	3.44±2.68	ND	0.38±0.08	ND	ND	ND	ND	1.01±0.28	ND	0.56±0.17	0.83±0.11	ND
18	Octacosane	34.2±5.39	757.34±31.3	8.3±2.54	26.99±1.36	10.34±0.06	86.28±39.75	155.29±1.45	48.93±9.95	22.5±0.97	7.2±0.44	48.87±5.97	11.69±1.01	21.68±1.1	15.12±0.33	13.02±3.66	30±5.85	71.03±3.45	27.7±1.23	53.08±11.31	18.99±12.5	71.21±12.19	17.43±6.24	128.54±8.41	50.33±15.83	18.13±1.3	36.64±9.9	109.17±10.72	8.77±4.84	20.62±1.71	55.28±9.27	169.91±49.26	64.26±11.17	8.04±1.79	86.56±8.91	3.62±0.75
19	Triacontane	90.46±18.68	83.85±3.55	28.64±3.44	131.02±11.35	2.36±0.26	31.7±4.29	14.19±0.59	3.18±0.65	12.47±4.44	3.65±0.37	4.02±0.34	5.43±0.33	102.28±26.01	17.85±12.76	56.91±4.29	9.56±0.33	46.64±20.84	237.72±18.22	3.75±0.42	46.91±0.73	29.76±0.33	23.51±2.85	176.96±11.25	105.57±63.86	108.97±18	9.59±1.5	19.99±2.37	3.11±0.41	22.81±2.4	11.26±0.46	14.36±2.56	30.5±2.77	146.06±19.03	2.42±0.39	198.16±7.94
20	Hentriacontane	323.22±132.32	82.78±2.43	375.16±11.07	330.13±25.98	115.86±3	416.58±15.73	187.86±3.63	278.04±12.28	129.18±13.86	52.79±3.58	277.5±43.94	284.26±5.64	291.27±16.09	167.71±46.61	161.38±23.83	310.27±23.26	217.63±8.03	16.62±1.76	48.18±4.07	103.22±21.89	349.55±17.57	139.9±3.64	428.62±15.34	352.36±99.74	233.11±18.99	188.52±20.4	555.63±45.87	106.47±5.78	577.42±10.65	295.97±26.36	228.27±27.72	341.18±6.76	162.41±13.98	131.93±4.16	101.94±3.36
21	Pentatriacontane	ND	ND	1.77±0.33	ND	0.16±0.08	3.68±0.49	0.49±0.31	0.15±0.03	ND	ND	0.66±0.11	ND	ND	ND	ND	ND	0.21±0.03	ND	ND	ND	0.36±0.02	ND	ND	ND	1.44±0.11	ND	ND	ND	0.88±0.16	ND	ND	ND	ND	0.19±0.16	ND
22	Tetracontane	ND	2.25±0.21	ND	ND	ND	ND	ND	ND	ND	ND	ND	ND	ND	ND	ND	ND	0.51±0.02	ND	ND	ND	0.17±0.02	ND	ND	ND	ND	ND	ND	ND	0.63±0.04	ND	1.57±0.93	ND	ND	ND	0.82±0.1
23	Tetracontane,3,5,24-trimethyl-	ND	ND	ND	2.06±0.19	0.63±0.3	2.58±0.69	1.07±0.12	0.17±0.04	ND	ND	ND	ND	ND	ND	0.2±0.1	ND	ND	ND	ND	0.28±0.19	ND	ND	ND	ND	1.99±0.48	0.93±0.54	ND	1.59±0.66	ND	ND	ND	ND	ND	1.53±0.11	ND
24	Tritetracontane	20.84±5.36	0.68±0.36	5.27±0.41	3.67±0.77	0.93±0.15	4.81±2.06	6.52±0.2	1.14±0.54	0.38±0.09	0.5±0.11	0.57±0.01	ND	ND	0.28±0.03	ND	1.86±0.45	1.12±0.12	ND	3.94±0.56	ND	2.16±0.1	4.9±0.65	2±0.58	1.96±1.53	2.42±0.85	3.49±0.62	ND	4.07±0.73	5.53±0.6	2.15±0.05	0.76±0.13	7.7±0.81	ND	7.29±0.39	0.87±0.06
25	Tetratetracontane	63.83±44.02	0.62±0.29	ND	0.59±0.05	3.24±0.03	ND	ND	ND	3.25±0.69	ND	ND	3.92±0.23	ND	ND	0.52±0.07	2.6±0.38	1.1±0.06	ND	ND	ND	ND	ND	ND	ND	4.16±0.64	ND	3.2±0.32	2.11±0.26	1.6±0.34	ND	0.36±0.16	ND	ND	ND	ND
26	Glycerol	22.23±5.61	18.99±1.44	5.08±0.11	ND	ND	ND	ND	ND	ND	ND	ND	ND	ND	ND	ND	ND	ND	4.4±0.66	ND	ND	6.45±0.35	5.23±0.91	ND	11.27±4.83	ND	ND	5.9±0.81	ND	5.7±0.96	5.48±1.75	ND	3.3±0.86	ND	ND	ND
27	1-Decanol,2-hexyl-	ND	ND	ND	2.38±1.41	0.46±0.03	8.9±0.63	2.88±0.69	ND	0.93±0.12	0.22±0.04	1.06±0.22	ND	0.49±0.48	1.49±0.36	0.23±0.05	ND	0.36±0.04	ND	ND	0.85±0.58	ND	ND	1.65±0.61	ND	0.88±0.34	4.91±1.63	ND	1.09±0.44	ND	ND	ND	ND	ND	1.08±0.06	ND
28	(E)-2-Undecene-1-ol	ND	ND	ND	ND	ND	ND	ND	ND	ND	ND	2.95±0.51	ND	ND	ND	0.74±0.5	ND	ND	ND	ND	ND	ND	ND	ND	ND	ND	ND	ND	ND	ND	ND	ND	ND	ND	ND	ND
29	E-2-Tetradecen-ol	ND	ND	ND	ND	ND	ND	ND	0.61±0.07	ND	ND	ND	0.36±0.1	ND	ND	ND	ND	ND	1.5±0.23	ND	ND	ND	ND	ND	ND	ND	ND	ND	ND	ND	3.12±0.33	ND	ND	ND	ND	ND
30	(Z)6-Pentadecen-1-ol	ND	ND	ND	ND	ND	ND	ND	ND	ND	ND	0.18±0.05	ND	0.33±0.16	ND	ND	ND	ND	ND	ND	ND	ND	ND	ND	ND	ND	ND	ND	ND	ND	ND	ND	ND	ND	ND	ND
31	(Z)-10-pentadecen-1-ol	ND	ND	ND	ND	ND	ND	ND	ND	ND	ND	0.06±0.05	ND	ND	ND	ND	ND	ND	ND	ND	ND	ND	ND	ND	ND	ND	ND	ND	ND	ND	ND	ND	ND	ND	ND	ND
32	Heptadecanol	ND	ND	ND	ND	ND	ND	ND	ND	ND	ND	ND	ND	ND	ND	ND	ND	ND	ND	0.69±0.17	ND	ND	ND	ND	ND	0.99±0.6	ND	ND	ND	ND	ND	3.28±0.27	ND	ND	ND	ND
33	Octadecanol	ND	5.23±0.34	1.75±0.15	3.07±0.2	1.1±0.08	3.44±0.14	1.93±0.14	0.55±0.11	1.47±0.35	0.6±0.05	1.17±0.16	0.62±0.03	0.97±0.06	0.37±0.09	0.79±0.05	1.1±0.05	0.55±0.06	1.39±0.22	ND	0.31±0.03	1.92±0.09	3.66±0.15	5.03±2.63	3.37±1.15	11.19±7.71	0.89±0.34	1.41±0.17	1.42±0.08	1.6±0.14	1.21±0.16	1.49±0.15	2.82±0.67	1.23±0.2	1.42±0.07	0.96±0.24
34	Z-2-Octadecen-1-ol	32.58±5.37	7.94±0.75	ND	78.7±4.09	ND	75.47±34.1	6.99±0.64	16.56±1.81	ND	5.45±0.71	7.62±1.92	1.62±0.48	56.51±2.21	75.78±5.66	1.66±0.31	3.53±0.2	7.9±0.29	ND	9.38±1.36	ND	ND	ND	15.91±0.44	ND	ND	13.27±4.54	ND	9.81±4.6	ND	5.5±0.77	ND	ND	59.56±27.15	ND	0.68±0.54
35	Z-9-Octadecen-1-ol	ND	ND	ND	13.83±1.12	ND	ND	3.86±0.35	0.76±0.21	ND	ND	2.17±1.08	ND	ND	ND	ND	ND	4.59±2.66	ND	ND	ND	ND	ND	ND	ND	ND	3.32±0.97	ND	ND	ND	ND	ND	ND	ND	ND	ND
36	2-methy-Z,Z-3,13-octadecadienol	ND	ND	ND	ND	ND	ND	ND	2.17±0.77	ND	1.12±0.1	ND	0.53±0.29	1.23±0.23	ND	ND	ND	ND	ND	ND	1.02±0.13	ND	ND	ND	ND	ND	ND	ND	ND	ND	ND	ND	ND	ND	ND	ND
37	Z,Z-9,12-octadecadienol	ND	ND	ND	ND	ND	ND	ND	ND	ND	ND	1.72±1.25	ND	1±0.07	ND	ND	ND	ND	ND	ND	ND	ND	ND	ND	ND	ND	1.9±2.63	ND	ND	ND	ND	ND	ND	ND	ND	ND
38	Nonadecanol	ND	ND	ND	ND	ND	ND	ND	ND	ND	ND	0.25±0.02	ND	ND	ND	ND	ND	ND	ND	ND	ND	ND	ND	ND	ND	ND	ND	ND	ND	ND	ND	ND	ND	ND	ND	ND
39	1-Eicosanol	7.09±0.39	8.96±0.78	3.99±0.19	4.5±0.69	2.06±0.09	3.9±0.24	3.65±0.19	9.04±0.32	3.27±0.09	1.89±0.34	10.59±0.64	2.3±0.55	2.33±0.14	2.36±0.09	1.77±0.35	2.73±0.4	3.17±0.26	1.06±0.08	2.92±0.95	0.52±0.18	9.25±2.52	ND	1.48±0.68	9.99±1.69	4.23±2.61	8.07±2.27	ND	4.71±0.27	1.05±0.04	5.47±0.35	4.56±2.05	1.03±0.1	4.31±1.16	0.66±0.06	1.13±0.05
40	Heneicosanol	4.51±0.7	9.99±6.92	ND	1.98±0.27	0.51±0.02	ND	ND	2.66±3.38	0.4±0.04	0.18±0.03	8.52±0.5	0.72±0.01	1.41±0.05	0.79±0.1	1.27±0.31	0.72±0.07	0.46±0.03	1.43±0.04	1.03±0.03	0.2±0.03	ND	ND	ND	2.21±0.33	15.28±8.12	4.51±0.88	ND	2.23±0.15	0.61±0.05	3.83±0.11	1.82±1.16	ND	0.77±0.15	ND	0.64±0.06
41	Docosanol	321.8±54.31	76.84±9.05	38.93±2.16	104.79±20.14	22.07±1.31	14.65±0.47	11.19±1.32	23.03±2.06	10.52±0.2	6.06±0.09	187.59±5.85	31.12±2.97	94.33±5.31	30.12±2.27	85.52±15.29	48.96±9.75	11.83±0.6	64.59±4.97	49.85±3.42	11.02±0.98	14.09±1.85	9.52±1.13	4.07±1.22	173.06±20.55	119.72±0.94	107.3±2.83	27.03±4.73	131.59±9.69	47.43±7.27	38.51±39.25	35.97±5.51	6.52±0.78	23.19±21.89	6.33±0.26	44.53±0.34
42	Tricosanol	5.14±4.51	2.88±0.75	2.27±1.07	5.14±0.06	1.26±0.02	1.6±0.26	0.84±0.15	0.92±0.3	0.66±0.12	0.49±0.05	3.83±0.18	0.98±0.1	2.17±0.17	0.82±0.06	2±0.32	1.17±0.05	0.43±0.03	2.31±0.16	1.89±0.18	0.42±0.03	0.96±0.14	ND	0.87±0.04	5.78±0.8	5.3±0.08	ND	2.16±0.46	4.78±0.3	1.72±0.18	2.98±0.4	2.23±0.24	ND	1.79±0.54	ND	1.31±0.06
43	1-Tetracosanol	129.11±15.12	84.33±6.63	34.24±3.2	84.44±3.81	20.88±0.59	17.6±1.38	8.44±0.19	7.32±1.12	6.79±0.35	3.8±0.4	27.44±0.74	17.35±1.08	22.41±1.33	14.25±0.76	19.54±1.87	18.05±2.17	4.56±0.08	18.99±1.57	14.79±0.69	4.87±0.33	11.59±1.55	17.6±0.8	10.11±1.12	68.88±12.18	20.43±1.82	34.68±4.28	ND	34.36±2.59	18.44±1.62	28.68±3.49	17.9±2.81	7.65±0.56	9.2±7.93	7.68±0.55	15.37±0.51
44	Pentacosanol	2.87±1.39	8.33±0.28	2.96±0.21	5.49±0.4	1.71±0.1	4.45±0.37	2.44±0.12	1.93±0.42	1.68±0.18	0.76±0.06	2.38±0.02	0.9±0.09	1.03±0.21	0.71±0.05	0.99±0.03	1.4±0.03	0.86±0.07	0.41±0.02	1.43±0.63	0.63±0.04	0.65±0.17	1.87±0.22	3.72±0.14	1.73±0.44	3.48±0.36	2.34±0.28	2.77±1.4	1.5±0.14	0.77±0.21	0.95±0.14	1.07±0.32	ND	8.81±7.45	0.7±0.06	0.87±0.11
45	Hexacosanol	46.04±5.95	130.87±4.52	45.01±1.79	56.31±1.26	13.04±0.06	16.63±1.08	11.58±0.83	5.51±1.43	7.64±0.39	2±0.14	8.94±1.69	8.77±1.47	12.58±0.7	10.43±0.16	10.61±0.29	11.94±1.12	3.61±0.26	4.42±2.91	8.9±1.41	5.32±0.32	4.42±0.47	19.41±0.41	16.98±1.6	38.86±7.91	9.8±1.37	25.47±4.45	23.76±0.97	22.39±1.62	12.89±1.01	11.96±2.68	5.29±1.9	10.4±0.31	5.07±1.52	11.11±0.67	17.63±0.49
46	1-Heptacosanol	ND	ND	ND	ND	ND	7.03±8.25	13.99±11.17	14.05±1.93	3.65±0.61	2.79±0.63	60.99±4.81	2.77±0.55	4.09±1.11	ND	4.41±0.61	17.66±1.41	29.64±1.73	ND	1.94±0.29	4.31±0.29	ND	0.2±0.16	21.9±2.44	ND	38.23±3.17	22.13±9.84	3.43±0.42	2.49±0.22	ND	46.93±8.07	ND	ND	11.02±9.11	ND	0.67±0.49
47	Octacosanol	64.97±4.68	93.49±18.26	33.48±0.54	52.39±1.05	15.76±2.73	32.14±2.03	25.01±1.73	18±6.6	29.79±1.14	11.06±0.71	28.22±2.05	20.63±0.94	17.65±1.1	20.68±0.46	20.74±3.72	23.24±0.65	8.45±0.47	13.08±0.89	9.5±1.93	10.25±0.58	12.58±3.15	ND	28.28±1.59	31.44±3.72	51.04±6.71	48.29±12.28	23.58±0.45	34.31±1.62	15.23±1.16	20.9±2.09	39.31±24.64	9.83±0.35	15.43±0.66	14.69±0.65	16.79±1.33
48	Triacontanol	218.87±9.42	53.05±17.9	12.17±2.92	36.66±7.89	11.02±0.37	20.91±0.68	23.99±0.53	ND	19.54±0.82	ND	14.7±1.11	15.63±1.04	12.05±0.11	16.43±1.03	14.78±0.96	ND	7.29±0.55	9.1±0.96	8.5±1.53	8.07±0.81	12.09±2.76	ND	ND	16.51±3.79	28.98±0.51	24.13±1.39	ND	29.31±1.1	12.58±0.86	25.1±2.94	ND	ND	ND	ND	8.13±0.08
49	Triacontane-1,30-diol	386.91±63.21	ND	2.08±0.89	ND	52.22±0.55	141.02±22	204.77±9.71	164.23±14.77	154.4±3.51	68.62±0.89	93.38±15.51	220.68±11.03	80.62±5.53	148.69±14.4	99.13±7.83	95.61±2.97	50.04±2.35	72.97±5.12	141.6±41.28	18.67±1.68	ND	ND	100.56±4.97	39.73±6.03	ND	84.32±17.38	120.7±2.42	171±9.52	34.36±1.68	145.09±10.21	ND	8.99±0.12	ND	ND	25.54±3.87
50	1-Heptatriacontanol	ND	ND	ND	10.9±7.44	ND	ND	ND	ND	15.54±1.47	ND	ND	ND	ND	2.38±1.29	ND	ND	ND	ND	ND	ND	ND	ND	ND	ND	ND	ND	ND	ND	ND	ND	ND	ND	ND	15.83±0.66	ND
51	1-Hentetracontanol	ND	ND	ND	ND	ND	ND	ND	ND	ND	ND	0.14±0.01	ND	ND	ND	ND	ND	ND	ND	ND	ND	ND	ND	ND	ND	ND	ND	ND	ND	ND	ND	ND	ND	ND	ND	ND
52	Succinic acid	ND	ND	ND	ND	ND	ND	ND	ND	ND	ND	ND	ND	ND	ND	ND	ND	ND	ND	ND	ND	ND	ND	ND	ND	3.76±4.67	0.62±0.15	ND	ND	ND	ND	ND	ND	ND	ND	ND
53	Glutaric acid	ND	ND	ND	ND	ND	ND	ND	ND	ND	ND	ND	ND	ND	ND	ND	ND	ND	ND	ND	ND	ND	ND	ND	ND	0.56±0.25	0.44±0.11	ND	ND	ND	ND	ND	ND	ND	ND	ND
54	Heptanedioic acid	ND	ND	ND	ND	ND	ND	ND	ND	ND	ND	ND	0.33±0.06	0.36±0.03	ND	0.25±0.04	ND	ND	ND	ND	ND	ND	ND	ND	ND	ND	ND	ND	ND	ND	ND	ND	ND	0.43±0.25	ND	ND
55	Octanedioic acid	ND	ND	ND	ND	ND	ND	ND	ND	ND	ND	0.65±0.08	1.02±0.15	0.83±0.04	1.09±0.18	0.85±0.07	ND	ND	ND	0.95±0.27	ND	ND	ND	ND	ND	1.3±0.12	0.75±0.25	ND	ND	ND	ND	2.03±0.34	ND	1.7±1.06	ND	ND
56	Nonanoic Acid	ND	ND	ND	4.21±0.59	3.15±0.32	ND	1.89±0.71	1.17±0.17	1.11±0.14	ND	3.35±0.14	0.42±0.02	0.55±0.04	0.46±0.03	0.45±0.04	2.28±0.24	1.37±0.11	ND	1.61±0.69	6.78±4.05	2.12±0.11	ND	1.15±0.12	3.28±1.44	4.83±0.72	1.06±0.41	ND	2.42±0.15	ND	5.51±1.79	0.63±0.11	ND	1.01±0.36	0.77±0.09	1.41±0.08
57	Undecylic acid	ND	ND	ND	ND	ND	ND	ND	ND	ND	ND	ND	ND	ND	ND	ND	ND	ND	ND	ND	1.24±0.06	ND	ND	ND	ND	ND	0.58±0.42	ND	ND	ND	ND	ND	ND	ND	ND	ND
58	Dodecanoic acid	ND	ND	ND	2.36±0.06	0.71±0.07	ND	1.87±0.12	ND	ND	0.6±0.24	0.68±0.07	0.9±0.21	0.62±0.02	0.55±0.15	ND	1.06±0.1	ND	ND	0.61±0.15	1.08±0.46	ND	3.5±0.19	ND	ND	2.72±0.55	ND	2.22±0.54	1.34±0.39	3.46±0.12	2.01±0.08	ND	ND	0.97±0.4	ND	0.93±0.01
59	Tetradecanoic Acid	32.75±1.63	28.73±4.01	9.68±0.39	6.53±0.32	4.29±0.26	10.84±1.85	5.79±0.21	1.25±0.09	4.41±0.6	1.47±0.1	5.36±3.21	2.17±0.22	1.26±0.07	1.82±0.16	1.38±0.05	2.95±0.2	1.45±0.16	6.29±1.92	1.94±0.09	4.15±1.39	13.34±1.01	3.93±1.14	5.72±0.24	13.98±11.33	14.99±4.69	3.12±0.78	2.23±0.33	4.26±0.69	9.23±1.2	1.71±0.26	4.32±0.68	4.04±0.67	4.89±0.59	6.35±0.81	4.11±1.01
60	Pentadecanoic acid	ND	ND	ND	2.68±0.86	ND	ND	ND	ND	ND	ND	ND	ND	ND	ND	ND	ND	ND	ND	ND	9.03±4.81	ND	ND	ND	ND	9.88±5.14	0.52±0.3	ND	ND	ND	ND	ND	ND	ND	ND	ND
61	Hexadecanoic acid	101.85±6.93	87.82±5.44	28.81±2.51	44±1.65	13.82±0.68	44.47±2.04	25.37±1.09	4.46±0.37	17.91±1.56	5.53±0.74	10.96±0.17	9.92±2.65	3.94±0.65	6.99±2.11	3.41±0.15	9.43±8.27	4.21±0.58	18.74±1.57	5.71±0.27	59.61±12.12	29.32±1.45	45.03±1.91	23.52±0.63	33.9±8.95	48.98±20.18	12.82±4.56	24.5±4.65	13.1±0.59	33.89±1.13	21.91±2.05	9.08±4.7	33.98±1.62	20.99±19.25	14.05±1.3	12.88±1.64
62	Palmitelaidic acid	ND	ND	ND	0.95±0.09	ND	ND	ND	ND	ND	ND	ND	ND	ND	ND	ND	ND	ND	ND	ND	0.76±0.44	ND	ND	ND	ND	4.99±3.7	0.92±0.28	ND	ND	ND	ND	ND	ND	ND	ND	ND
63	Heptadecanoic acid	ND	ND	ND	1.09±0.11	ND	ND	ND	ND	ND	ND	ND	ND	ND	ND	ND	ND	ND	ND	3.38±0.51	4.17±1.43	ND	ND	ND	ND	2.76±1.81	1.3±0.8	ND	ND	ND	ND	ND	ND	ND	ND	ND
64	Octadecanoic acid	90.67±4.53	76.1±5.88	13.21±8.94	48.35±13.58	10.09±0.44	35.35±3.95	21.7±1.53	5.41±4.93	15.15±1.35	5.48±0.37	4.82±1.1	4.39±2.31	3.65±0.24	5.24±3.21	2.69±0.18	13.57±0.96	3.35±0.77	15.54±1.32	ND	13.22±7.35	18.62±1	41.23±0.74	20.75±0.7	27.12±4.53	26.74±8.56	9±2.36	23.42±5.18	9.09±0.06	29.53±2.2	22.54±4.48	6.67±2.77	26.73±0.67	20.28±12.27	8.98±0.25	11.95±1.13
65	Oleic acid	ND	ND	ND	17.61±14.92	ND	ND	ND	20.42±0.52	ND	ND	26.24±8.48	7.81±3.74	ND	3.01±1.48	ND	ND	ND	ND	7.75±2.44	4.47±1.71	ND	ND	5.56±1.38	ND	12.35±1.72	47.62±10.67	ND	1.19±0.55	ND	ND	ND	ND	ND	0.29±0.08	ND
66	Trans-13-Octadecenoic acid	ND	ND	ND	ND	ND	ND	ND	0.74±0.11	ND	ND	0.09±0.07	ND	ND	ND	1.36±0.26	ND	ND	ND	ND	30.02±24.73	ND	ND	ND	ND	ND	ND	ND	ND	ND	ND	ND	ND	ND	ND	ND
67	9-Octadecenoic acid,（E）-	ND	ND	4.58±0.58	ND	ND	ND	ND	0.08±0.02	ND	ND	3.99±1.24	ND	ND	ND	ND	ND	ND	ND	ND	3.77±0.36	ND	ND	ND	ND	11.88±9.17	39.07±9.28	ND	0.15±0.07	ND	ND	ND	ND	ND	ND	ND
68	Linoleic acid	ND	9.45±1.41	ND	4.64±3.4	1.99±0.51	6.18±1.92	2.48±0.2	1.36±0.21	2.13±0.08	0.9±0.11	1.11±0.73	2.09±0.89	ND	1.04±0.25	ND	1.67±0.21	0.96±0.14	ND	3.5±1.83	ND	ND	7.2±0.93	3.82±1.37	ND	2.68±0.71	2.06±0.25	3.48±0.62	1.46±0.24	4.17±0.34	2.82±0.31	4.18±0.78	3.95±0.82	ND	2.08±0.23	1.73±0.12
69	Nonadecylic acid	ND	ND	ND	ND	ND	ND	ND	ND	ND	ND	ND	ND	ND	ND	ND	ND	ND	ND	ND	0.34±0.22	ND	ND	ND	ND	ND	ND	ND	ND	ND	ND	ND	ND	ND	ND	ND
70	Arachidic acid	ND	ND	ND	3.03±0.5	1.5±0.21	5.43±0.7	2.51±0.24	8.16±1.07	2.06±0.02	1.86±0.34	3.26±1.63	1.03±0.05	0.7±0.1	0.76±0.1	0.49±0.07	ND	1.3±0.12	ND	0.88±0.24	1.7±0.18	ND	ND	4.95±0.49	ND	1.51±0.27	1.52±1.32	ND	2.16±0.28	ND	3.32±0.52	1.17±0.36	ND	ND	1.13±0.11	ND
71	cis-11-Eicosenoic acid	ND	ND	ND	0.78±0.23	ND	1.62±0.85	3.03±0.47	13.74±1.13	1.8±0.51	1.46±0.35	7.48±1.78	0.66±0.47	0.1±0.01	0.22±0.09	ND	12.89±0.83	ND	ND	0.47±0.17	0.14±0.02	ND	ND	3.89±1.14	ND	ND	10.22±6.13	ND	2.3±0.52	ND	ND	ND	ND	ND	ND	ND
72	cis-13-Docosenoic acid	ND	ND	ND	ND	ND	ND	1.37±0.48	4.34±0.09	ND	0.82±0.05	6.17±1.95	2.74±0.23	ND	ND	ND	5.91±0.09	ND	ND	ND	ND	ND	ND	2.09±0.42	ND	ND	ND	ND	1.55±0.15	ND	ND	ND	ND	0.43±0.1	ND	ND
73	Behenic Acid	ND	0.8±0.11	ND	3.79±0.63	2.87±0.22	5.96±1.85	2.58±0.27	5.86±0.2	2.21±0.14	2.16±0.43	4.36±0.66	1.14±0.11	1.88±0.42	1.15±0.21	1.39±0.11	10.53±0.17	0.37±0.12	0.88±0.16	1.25±0.34	1.22±0.43	1.44±0.17	3.06±0.43	7.84±0.55	1.44±0.26	2.15±0.04	7.78±2.3	ND	2.44±0.27	1.75±0.02	1.81±0.22	2±0.12	ND	0.81±0.29	1.66±0.38	ND
74	Tetracosanoic acid	ND	ND	ND	ND	ND	ND	ND	ND	ND	ND	ND	ND	ND	ND	ND	ND	ND	ND	ND	ND	ND	5.22±2.32	ND	ND	24.81±2.34	ND	ND	ND	ND	ND	7±0.86	3.03±0.53	ND	ND	ND
75	cis-15-Tetracosenoic acid	ND	ND	ND	ND	ND	ND	ND	ND	ND	ND	ND	0.92±0.76	ND	ND	ND	5.38±0.11	ND	ND	ND	ND	ND	ND	3.92±0.79	ND	ND	11.09±3.45	ND	ND	ND	ND	ND	ND	ND	ND	ND
76	Hexacosanic acid	ND	0.78±1.21	0.61±0.35	ND	0.48±0.41	23.91±1.33	0.96±0.75	ND	0.07±0.04	ND	ND	ND	ND	ND	ND	0.07±0.01	ND	ND	ND	ND	4.66±1.08	5.31±0.29	2.07±0.2	0.71±0.3	ND	ND	0.35±0.01	ND	0.6±0.17	ND	ND	1.38±0.14	ND	0.92±0.73	0.04±0.02
77	alpha-Farnesene	ND	ND	ND	4.1±2.44	4.94±0.68	ND	ND	3.24±0.12	ND	ND	1.87±1.33	9.61±6.68	ND	2.55±0.78	ND	ND	ND	ND	ND	ND	ND	ND	ND	5.31±3.19	ND	4.81±1.47	ND	7.29±0.93	ND	ND	12.6±3.28	ND	ND	ND	ND
78	Cis-beta- Farnesene	ND	ND	ND	ND	ND	ND	ND	ND	ND	ND	ND	2.23±1.62	ND	0.66±0.06	ND	ND	ND	ND	ND	ND	ND	ND	ND	ND	ND	ND	ND	ND	ND	ND	ND	ND	ND	ND	ND
79	beta-Sitosterol	12.2±0.06	41.5±9.99	3.87±0.7	11.37±3.07	3.34±0.16	17.87±13.74	ND	ND	ND	ND	6.13±0.54	8.5±0.38	5.9±0.18	7.99±0.82	5.04±0.3	18.34±0.91	ND	8.37±2.37	7.04±2.15	0.51±0.22	6.81±1.05	11.33±2.47	ND	12.13±2.21	ND	ND	ND	21.1±2.38	10.48±0.92	8.38±0.78	21.96±1.86	10.66±1.58	19.38±2.53	11.94±1.02	4.41±3.74
80	Stigmasta-5,22-dien-3-ol,acetate,(3.beta.,22Z)-	ND	ND	ND	ND	ND	ND	ND	ND	ND	ND	0.95±0.1	ND	ND	ND	ND	ND	ND	ND	ND	ND	ND	ND	ND	ND	ND	ND	ND	ND	ND	ND	ND	ND	ND	ND	ND
81	Stigmastan-3,5-diene	ND	ND	ND	ND	ND	ND	ND	6.43±6.42	ND	3.7±0.47	ND	3.15±0.31	1.1±0.28	2.87±0.09	1.24±0.44	7.24±0.2	ND	3.33±0.32	6.34±1.16	5.97±0.48	ND	ND	13.54±1.92	21.31±6.79	ND	13.28±3.17	ND	14.3±2.81	7.94±1.2	11.48±0.86	22.15±0.45	4.98±0.52	ND	12.59±1.85	5.08±0.7
82	Beta-Amyrin	ND	ND	ND	ND	ND	22.5±1.63	19.11±0.4	23.78±0.77	10.16±7.45	33.72±2.86	6.23±0.33	8.37±6.79	3.39±2.48	13.06±1.69	ND	21.31±1.01	31.85±1.58	5.55±1.05	42.15±7.42	9.83±0.73	ND	10.93±1.47	48.74±4.37	7.3±1.1	16.93±14.94	11.59±4.89	16.25±0.74	27.68±0.9	6.35±0.32	0.23±0.07	10.2±0.85	5.33±0.52	10.08±0.88	9.9±0.38	5.81±0.23
83	alpha-Amyrin	ND	ND	ND	ND	ND	18.55±1.7	31.28±1.09	27.97±0.67	23.11±2.61	22.29±0.52	7.19±0.06	21.43±1.16	8.47±0.37	29.37±5.15	9.41±1.71	23.96±6.57	43.21±0.73	10.47±1.36	90.81±11.69	22.9±0.26	5.09±1.4	5.55±1.04	156.74±8.84	9.67±2.27	53.43±4.49	18.39±4.71	29.22±2.58	79.28±3.14	10.08±0.67	18.05±2.31	11.34±1.77	6.34±0.69	5.23±4.36	10.37±0.45	16.98±7.94
84	Lupeol acetate	ND	ND	ND	ND	ND	ND	ND	ND	ND	ND	4.32±0.05	ND	ND	ND	ND	ND	ND	ND	2.81±0.93	ND	ND	ND	ND	ND	ND	19.32±4.94	ND	ND	ND	ND	ND	ND	ND	ND	ND
85	Lanosterol	ND	ND	ND	ND	ND	ND	ND	2.63±0.95	ND	3.86±0.27	0.19±0.03	ND	ND	3.4±0.35	ND	9.21±11.33	ND	ND	ND	ND	ND	ND	ND	ND	ND	ND	ND	ND	ND	ND	37.46±2.1	12.51±1.1	ND	ND	ND
86	Pregna-3,5-dien-20.alpha.-ol	2.84±0.22	173.14±27.77	ND	ND	3.1±0.19	ND	ND	ND	ND	ND	ND	ND	ND	ND	ND	ND	ND	ND	ND	ND	0.3±0.16	4.16±0.79	ND	ND	ND	ND	ND	ND	ND	3.04±0.3	ND	ND	ND	3.75±2.64	2.19±0.23
87	Beta-Sitosterol acetate	ND	ND	ND	ND	ND	ND	ND	ND	ND	ND	5.63±1.31	ND	ND	ND	ND	ND	ND	ND	ND	ND	ND	ND	ND	ND	ND	ND	ND	ND	ND	ND	ND	ND	9.68±4.93	ND	ND
88	Squalene	ND	ND	ND	ND	ND	ND	ND	ND	ND	ND	ND	ND	ND	ND	ND	ND	ND	ND	ND	ND	ND	ND	ND	ND	7.34±5.19	ND	ND	ND	ND	ND	ND	0.89±0.31	0.65±0.43	ND	0.6±0.06
89	9,19-Cyclolanost-24-en-3-ol,acetate,(3.beta.)-	ND	ND	ND	ND	ND	ND	21.93±0.75	ND	ND	3.52±0.52	ND	ND	2.01±0.21	7.41±0.42	1.26±0.11	ND	3.25±1.03	ND	ND	4.83±0.41	ND	ND	19.74±11.46	ND	6±0.59	ND	ND	12.73±2.98	ND	3.07±1.44	6.9±2.54	ND	4.8±0.58	5±1.2	4.86±0.28
90	Lup-20(29)-en-3-ol,acetate,(3.beta.)-	ND	ND	ND	0.48±0.17	2.56±0.75	29.51±3.25	ND	ND	31.51±3.58	4.9±0.54	ND	ND	ND	11.98±1.62	0.92±0.27	ND	29.65±3.68	9.08±0.74	ND	30.83±19.24	8.52±0.51	ND	213.74±17.69	9.52±1.49	12.11±3.43	ND	7.31±0.95	39.02±2.58	9.66±0.59	15.27±3.49	22.51±6.47	64.5±2.33	13.45±2.65	136.92±12.59	9.02±6.13
91	Betulin	ND	ND	ND	ND	ND	ND	ND	ND	ND	ND	ND	ND	ND	ND	ND	ND	5.64±0.95	ND	ND	ND	ND	ND	ND	ND	ND	ND	ND	12.28±1.47	ND	ND	ND	ND	ND	31.56±0.15	ND
92	Urs-12-en-28-al,3-（acetyloxy）-,(3.beta)-	ND	ND	ND	ND	ND	17.28±1.12	9.87±0.3	13.98±1.51	8.07±1.2	21.03±1.15	ND	25.92±11.45	2.76±0.19	7.71±0.84	2.28±0.07	11.61±0.61	7.13±1.07	3.37±0.31	7.09±1.98	4.42±0.55	ND	ND	ND	11.44±3.32	7.67±0.51	6.81±3.27	4.29±1.3	10.65±1.1	6.92±0.36	6.45±0.5	5.95±1.25	10.35±1.58	7.31±0.47	6.31±0.54	4.42±0.13
93	Urs-12-en-28-al	ND	ND	ND	6.34±8.84	ND	14.16±0.99	14.05±2.07	10.87±4.45	11.76±1.98	8.6±1.61	3.98±0.1	13.61±0.42	5.77±0.28	25.13±4.77	2.72±0.48	19.28±1.82	6.32±0.77	1ND.9	9.83±1.92	10.25±0.8	ND	ND	40.88±1.39	21.55±4.73	12.66±1.39	ND	6.98±4.12	24.98±3.58	15.58±0.41	13.77±0.96	20.53±2.11	ND	15.14±1.56	17.37±1.34	14.41±0.63
94	20α-Dihydro Pregnenolone	ND	ND	ND	ND	ND	7.9±0.72	5.7±0.4	2.78±0.22	ND	ND	7.77±0.62	5.22±0.37	2.95±0.55	3.22±0.33	4.31±0.24	5.34±0.3	2.66±0.38	ND	ND	2.51±0.19	ND	ND	ND	ND	ND	3.23±0.86	ND	4.4±0.44	ND	ND	ND	ND	2.27±1.92	ND	ND
95	Delta-tocopherol	ND	4.32±0.29	1.34±0.14	ND	ND	8.13±0.7	ND	2.57±0.93	ND	2.14±0.19	11.7±3.12	7.09±1.72	2.29±0.08	4.76±4.47	1.59±0.25	4.08±0.7	1.83±0.37	0.46±0.07	1.11±0.13	ND	1.11±0.4	ND	2.85±0.84	2.96±0.89	3.21±0.32	8.33±4.04	1.97±1.12	1.66±0.38	3.34±0.5	3.93±0.32	39.84±33.37	1.62±0.29	6.38±0.04	1.52±0.12	ND
96	Beta-tocopherol	ND	ND	ND	ND	ND	ND	ND	ND	ND	10.21±0.66	1.23±1.05	1.02±0.43	1.12±0.61	1.38±0.12	0.71±0.08	ND	ND	ND	ND	ND	ND	ND	ND	ND	22.42±1.41	0.81±0.11	ND	1.14±0.05	ND	1.15±0.12	1.81±0.51	1.57±0.55	0.88±0.2	ND	ND
97	Gamma-tocopherol	ND	24.39±0.72	6.84±0.65	2.22±0.78	1.1±0.05	5.04±0.72	ND	1.88±1.46	ND	1.99±0.13	8.53±2.96	7.8±1.58	0.7±0.59	13.44±2.43	0.69±0.1	2.99±0.21	1.48±0.11	0.73±0.06	0.75±0.09	0.89±0.2	ND	ND	3.51±0.42	8.95±2.58	2.3±0.13	5.54±2.67	ND	ND	2.27±0.38	0.42±0.11	33.06±24.66	ND	4.01±2.87	1.47±0.06	ND
98	Alpha-tocopherol	ND	ND	ND	ND	ND	ND	ND	ND	ND	ND	ND	ND	ND	ND	ND	ND	ND	ND	ND	ND	ND	ND	ND	ND	ND	ND	ND	ND	ND	ND	6.36±1.23	ND	ND	ND	ND
99	3-O-Acetyl-6-methoxy-cycloartenol	ND	ND	ND	ND	ND	53.53±21.2	ND	ND	ND	ND	ND	ND	ND	ND	ND	ND	ND	ND	ND	10.22±1.43	ND	ND	ND	ND	ND	11.24±3.07	ND	ND	ND	ND	14.74±2.22	ND	ND	2.9±2.62	ND
100	Hexadecanoic acid,2-hydroxyethyl ester	16.89±1.36	6.04±7.75	4.32±0.34	1.71±1.34	1.41±0.02	7.46±0.57	2.93±1.54	ND	2.79±0.59	ND	ND	ND	ND	0.65±0.44	0.93±0.15	2.4±0.28	1.25±0.03	4.05±0.56	1.51±0.5	0.48±0.4	6.12±0.52	10.57±0.39	3.65±0.17	5.43±2.88	ND	2.15±0.26	4.23±0.27	ND	ND	3.84±0.78	5.6±1.79	7.43±0.2	ND	1.8±1.26	2.05±0.47
101	2-Palmitoylglycerol	0.75±0.22	4.67±0.38	ND	1.33±1.14	0.76±0.14	3.83±1.04	10.92±0.63	3±2.74	1.19±0.06	0.25±0.05	ND	1.38±0.11	ND	0.44±0.28	ND	1.44±0.05	0.4±0.03	ND	0.15±0.08	0.3±0.03	ND	ND	1.75±0.17	ND	ND	ND	ND	ND	3.53±5.06	ND	1.35±0.31	ND	1.11±0.84	ND	0.16±0.06
102	1-Monopalmitin	33.78±8.03	35.36±5.78	9.66±0.55	36.68±10.98	25.95±4.29	18.39±2.53	10.19±1.03	4.42±0.4	7.73±1.64	1.94±0.15	4.01±0.15	10.31±3.71	6.62±5.09	4.44±0.99	13±1.79	5.57±0.6	6.98±1.13	6.16±0.23	9.51±2.27	7.42±1.14	8.41±0.36	13.68±0.58	10.93±0.2	11.64±4.19	4.75±1.51	8.41±3.89	4.97±0.76	4.1±0.34	23.26±2.39	4.68±0.66	25.8±7.67	8.56±6.67	18.75±3.01	5.12±1.32	2.12±1.15
103	2-Monooleoylglycerol	ND	ND	ND	ND	ND	ND	ND	ND	4.67±1.02	1.37±0.14	2.7±0.12	0.67±0.13	1.22±0.89	ND	2.38±0.27	ND	ND	ND	ND	ND	ND	ND	ND	ND	ND	12.04±4.47	ND	ND	ND	ND	ND	ND	ND	ND	ND
104	2-Monostearin	ND	ND	ND	4.77±0.58	ND	ND	ND	ND	ND	ND	ND	ND	ND	ND	ND	10.08±0.69	ND	ND	ND	ND	ND	ND	5.57±0.25	ND	ND	ND	ND	ND	ND	ND	ND	ND	ND	ND	ND
105	1-Monostearin	38.24±3.59	35.15±1.88	2.82±0.12	29.7±7.52	17.87±3.06	13.33±8.77	10.87±0.16	4.55±0.2	8.04±2.01	2.47±0.46	5.38±0.36	10.3±2.38	8.7±1.05	4.49±0.78	10.49±1.15	5.29±0.61	6.48±0.34	4.72±0.53	8.22±2.64	5.33±0.61	7.08±0.34	12.22±0.61	10.84±0.53	8.96±2.32	4.89±1.82	10.78±5.07	5.92±2.7	4.4±0.35	14.71±1.75	4.07±0.43	23.28±3.2	10.23±1.47	16.5±4.33	6.01±0.37	2.72±0.2
106	1-Monolinolein	ND	ND	ND	10.86±6.91	7.38±1.18	ND	ND	ND	ND	ND	ND	ND	ND	ND	ND	ND	ND	ND	1.8±0.72	ND	ND	ND	ND	ND	10.51±4.27	ND	ND	ND	ND	ND	ND	ND	ND	2.01±0.44	ND
107	Glyceryl monooleate	ND	ND	ND	ND	ND	ND	ND	ND	ND	ND	2.05±0.41	0.47±0.43	ND	ND	ND	1.04±0.1	ND	ND	ND	ND	ND	ND	0.91±0.14	ND	ND	5.48±0.9	ND	ND	ND	ND	ND	ND	ND	ND	4.48±0.33
108	1-Heneicosyl formate	ND	ND	1.39±0.31	ND	ND	ND	1.67±0.23	0.15±0.02	1.71±0.39	ND	ND	0.57±0.05	ND	ND	ND	1.79±0.29	0.55±0.08	ND	ND	ND	ND	ND	ND	ND	ND	0.86±0.25	ND	ND	ND	ND	ND	ND	ND	ND	ND
109	(Z)-14-Tricosenyl formate	ND	ND	ND	ND	ND	ND	ND	ND	ND	ND	0.8±0.5	ND	ND	0.67±0.05	ND	ND	2.73±1.11	ND	ND	ND	ND	ND	ND	ND	5.79±0.46	16.11±4.14	ND	ND	ND	ND	2.45±0.02	ND	ND	ND	ND
110	9-Octadecenoic acid (Z)-,methyl ester	ND	ND	ND	8.15±0.97	19.11±9.49	ND	ND	ND	ND	ND	ND	ND	ND	ND	ND	ND	ND	ND	ND	ND	ND	ND	ND	ND	ND	ND	ND	ND	ND	ND	ND	ND	ND	ND	ND
111	13-Octadecenoic acid,methyl ester	ND	ND	ND	ND	ND	ND	ND	ND	ND	ND	0.45±0.01	ND	ND	ND	ND	ND	ND	ND	ND	ND	ND	ND	ND	ND	ND	ND	ND	ND	ND	ND	ND	ND	ND	ND	ND
112	Hexacosyl acetate	ND	ND	ND	4.51±0.85	ND	ND	ND	0.47±0.01	0.96±0.14	ND	2.87±0.08	3.31±0.26	0.91±0.35	ND	ND	ND	ND	ND	0.84±0.28	ND	ND	2.99±0.24	ND	ND	14.68±4.22	2.47±0.66	ND	3.49±2.21	ND	2.49±0.91	ND	ND	ND	1.42±0.72	ND
113	Phthalic acid diisobutyl ester	2.82±0.9	2.8±1.65	3.82±0.13	3.93±0.54	1.46±0.16	3.46±0.13	2.72±0.31	0.18±0.02	2.65±0.09	3.31±2.69	0.7±0.04	0.95±0.14	0.66±0.09	0.66±0.03	0.34±0.34	1.27±0.07	0.12±0.03	2.73±0.25	ND	0.11±0.06	4.32±0.94	6.38±0.44	2.66±0.46	6.1±2.73	7.39±4.76	ND	3.54±0.45	2.28±0.35	2.65±0.35	2.53±0.4	2.82±0.15	5.11±0.67	ND	2.03±0.34	1.44±0.21
114	Hexadecanoic acid,octadecyl ester	ND	ND	ND	ND	ND	ND	ND	ND	ND	ND	2.96±0.41	1.14±0.58	ND	ND	1.31±0.4	17.21±1.12	ND	ND	ND	ND	ND	ND	ND	ND	ND	39.11±9.02	ND	ND	ND	ND	ND	ND	ND	ND	ND
115	Phthalic acid,isobutyl nonyl ester	ND	ND	ND	ND	ND	ND	ND	ND	ND	ND	ND	ND	ND	ND	ND	ND	ND	ND	0.11±0.03	ND	ND	ND	ND	ND	ND	0.28±0.07	ND	ND	ND	ND	ND	ND	ND	ND	ND
116	1,6-Dioxacyclododecane-7,12-dione	ND	ND	0.99±0.07	ND	ND	ND	ND	ND	ND	ND	ND	ND	ND	ND	ND	ND	ND	ND	ND	ND	1.47±0.07	ND	ND	ND	ND	ND	1.3±0.13	ND	ND	0.93±0.21	ND	1.86±0.1	ND	ND	0.78±0.18
117	Pentadecanal-	3.32±0.86	3.11±0.22	3.23±0.2	3.12±1.44	23.02±1.44	41.18±4.64	104.28±4.18	7.73±0.81	92.57±2.9	1.45±0.15	22.17±3.82	1.93±0.03	3.54±0.44	2.32±0.32	7.74±1.38	4.2±0.36	62.1±2.2	11.72±0.53	3.34±0.66	2.61±0.32	3.19±1.27	10.49±0.83	1.68±0.25	5.16±0.47	34.75±3.73	1.81±0.41	10.93±1.62	29.75±3.02	3.68±0.57	1.79±0.3	0.46±0.15	ND	5.7±0.92	21.87±5.85	8.13±1.22
118	Hexadecanal	ND	ND	ND	ND	ND	ND	ND	1.59±0.39	ND	2.49±0.36	1.73±2.1	ND	ND	ND	ND	ND	1.6±0.16		ND	ND	ND	ND	ND	ND	11.96±0.35	0.9±0.59	ND	ND	ND	ND	ND	ND	1.09±0.97	ND	0.61±0.04
119	7-Hexadecenal,(Z)-	ND	ND	ND	ND	1.35±0.52	ND	ND	1.16±0.08	ND	ND	1.78±0.85	1.87±0.13	ND	0.77±0.22	ND	ND	ND		ND	ND	ND	ND	ND	ND	1.2±0.11	1.14±0.31	ND	2.89±0.14	ND	ND	ND	ND	ND	ND	ND
120	Heptadecanal	ND	ND	ND	ND	ND	6.96±1.08	1.78±0.24	ND	ND	ND	ND	ND	ND	ND	ND	ND	ND		ND	ND	ND	ND	ND	ND	ND	ND	ND	ND	ND	ND	ND	ND	ND	ND	ND
121	Octadecanal	23.63±9.44	42.81±2.02	21.09±0.84	24.17±2.43	11.14±0.17	22.18±1.22	10.18±0.31	70.06±4.19	25.3±2	13.66±0.66	1.44±0.24	12.54±1.44	25.55±2.3	17.66±0.69	19.35±1.19	0.37±0.04	0.63±0.26		ND	7.57±0.68	ND	ND	34.56±28.43	27.02±0.73	ND	39.14±2.03	19.99±7.33	2.61±0.23	1.91±0.39	16.82±2	ND	ND	ND	ND	ND
122	9-Octadecenal,(Z)-	ND	ND	ND	ND	ND	ND	1.23±0.06	ND	5.83±1.94	ND	0.3±0.02	ND	ND	ND	ND	ND	1.62±0.35		ND	ND	ND	ND	ND	ND	ND	23.41±16.18	ND	ND	ND	ND	ND	ND	ND	ND	ND
123	13-Octadecenal,(Z)-	ND	ND	ND	ND	ND	ND	11.22±0.8	20.51±0.99	2.22±0.53	ND	54.52±1.64	ND	ND	ND	ND	6.18±0.29	10.53±1.15		8.27±1.74	1.26±0.62	ND	ND	ND	ND	ND	ND	ND	10.31±0.95	ND	8.22±0.27	ND	ND	ND	ND	ND
124	Z,Z-6,28-Heptatriactontadien-2-one	ND	ND	ND	ND	ND	ND	ND	ND	ND	ND	5.26±0.62	ND	ND	ND	ND	ND	ND		ND	ND	ND	ND	ND	ND	ND	ND	ND	ND	ND	ND	ND	ND	ND	ND	ND
125	12-Tricosanone	ND	ND	ND	ND	ND	ND	ND	9.12±1.17	ND	7.06±0.37	16.36±0.55	9.54±0.75	ND	12.61±0.57	1.81±0.1	17.34±1.1	ND		ND	2.5±0.38	ND	ND	ND	ND	7.55±0.65	6.89±2.88	ND	4.86±0.8	ND	20.98±2.53	ND	ND	ND	ND	ND
126	pentacosan-2-one	ND	ND	ND	ND	ND	15.35±2.47	ND	3.72±2.57	ND	ND	ND	7.56±0.86	5.47±0.92	ND	ND	9.78±0.15	ND		ND	ND	ND	ND	ND	ND	ND	ND	7.08±0.37	ND	ND	ND	ND	ND	4.34±1.92	4.48±0.64	ND
127	4-Octen-3-one	ND	ND	ND	ND	ND	ND	ND	ND	ND	ND	ND	0.22±0.02	ND	ND	ND	ND	ND		ND	ND	ND	ND	ND	ND	ND	ND	ND	ND	ND	ND	ND	ND	ND	ND	ND
128	Cyclopentadecanone,4-methyl-	ND	ND	ND	ND	ND	ND	ND	ND	ND	ND	0.08±0.06	ND	ND	ND	ND	ND	ND		ND	ND	ND	ND	ND	ND	ND	ND	ND	ND	ND	ND	ND	ND	ND	ND	ND
129	5-Eicosene,(E)-	ND	ND	ND	ND	ND	ND	ND	ND	ND	ND	9.05±3.39	1.04±0.17	ND	ND	ND	ND	ND		ND	ND	ND	ND	1.29±1.08	ND	ND	3.72±3.11	ND	ND	ND	ND	ND	ND	ND	ND	ND
130	9-Tricosene,(Z)-	ND	ND	ND	ND	ND	ND	ND	ND	ND	ND	4.49±1.75	ND	ND	1.01±0.4	ND	ND	ND		ND	ND	ND	ND	ND	ND	ND	4.18±3.96	ND	ND	ND	1.49±0.14	ND	ND	ND	ND	ND
131	1-Hexacosene	ND	ND	ND	ND	ND	ND	ND	0.35±0.17	ND	ND	0.14±0.01	ND	ND	ND	ND	ND	ND		ND	ND	ND	ND	ND	ND	ND	ND	ND	ND	ND	14.55±7.99	ND	ND	ND	ND	ND
132	1-Docosene	ND	ND	ND	ND	ND	ND	ND	ND	ND	ND	0.81±0.05	ND	ND	ND	ND	ND	ND		ND	ND	ND	ND	ND	ND	ND	ND	ND	ND	ND	ND	ND	ND	ND	ND	ND
133	2,4,4,6,6,8,8-Heptamethyl-1-nonene	ND	ND	ND	ND	ND	ND	ND	ND	ND	ND	0.06±0.03	0.17±0.08	0.41±0.27	1.12±0.23	0.31±0.13	ND	ND		0.65±0.88	ND	ND	ND	ND	ND	ND	ND	ND	ND	ND	ND	1.11±0.42	ND	0.06±0.04	ND	ND
134	17-Pentatriacontene	ND	ND	ND	ND	ND	ND	ND	ND	ND	ND	0.03±0	ND	ND	ND	ND	ND	ND		ND	ND	ND	ND	ND	ND	ND	ND	ND	1.55±0.13	ND	ND	ND	ND	ND	ND	ND
135	6,10,14-Trimethyl-pentadecan-2-ol	ND	5.46±0.71	2.91±0.71	ND	ND	ND	ND	ND	4.72±0.1	ND	ND	ND	0.97±0.41	ND	ND	ND	ND		ND	ND	ND	ND	ND	ND	ND	ND	5.62±0.4	ND	ND	ND	ND	ND	ND	ND	ND
136	Oxirane,hexadecyl-	7.94±1.9	113.72±0.93	2.52±0.17	2.75±0.57	5.73±0.21	7±0.26	28.94±0.78	156.31±2.48	3.03±0.09	1.53±0.1	178.08±7.81	4.01±0.28	3.45±0.36	1.74±0.26	48.18±3.21	7.71±0.19	2.26±0.08	0.63±0.14	18.65±4.47	2.42±0.27	1.38±0.19	13.66±0.78	121.68±3.59	8.05±0.66	84.92±14.4	122.36±8.67	2.99±0.51	1.61±0.15	0.66±0.02	8.94±1.46	17.46±11.73	ND	1.5±0.18	7.45±0.56	2.37±0.26
137	Oxirane,heptadecyl-	33.24±14.94	ND	52.68±1.16	142.38±30.66	4.72±0.28	1.82±0.32	4.44±0.12	29.16±1.13	4.6±0.88	51.7±7.86	19.11±1.53	65.75±1.79	8.14±1.01	3.24±0.21	3.31±0.59	86.39±2.62	22.26±0.63	49.21±0.53	31.69±4.44	25.46±3.44	20.52±4.5	ND	5.69±0.4	77.16±6.42	93.97±20.07	6.34±0.56	75.93±6.73	84.91±10.78	28.04±1.81	42.98±4.24	48.45±1.93	8.46±0.29	63.62±15.69	13.26±2.22	33.34±3.61
138	Hydroxybenzaldehyde	ND	ND	ND	ND	ND	ND	ND	0.29±0.05	ND	ND	ND	ND	ND	0.88±0.13	ND	0.18±0.01	ND	ND	ND	ND	ND	ND	ND	ND	ND	0.27±0.07	ND	ND	ND	ND		ND		ND	ND
139	Benzoic acid	ND	ND	ND	0.14±0.02	ND	ND	ND	ND	ND	ND	0.63±0.14	ND	ND	ND	ND	ND	ND	ND	ND	43.82±9.07	ND	ND	ND	ND	9.32±3.78	10.06±2.6	ND	ND	ND	ND		ND		ND	ND
140	Terephthalic acid	7.15±0.4	7.82±1.65	2.1±0.17	8.96±1.48	7.18±0.19	42.1±5.19	20.5±1.37	3.8±0.61	20.57±2.03	5.12±0.42	3.19±0.17	4.83±0.08	3.55±0.58	3.55±0.54	2.31±0.09	14.8±0.44	2.06±0.57	1.68±0.17	3.56±0.68	0.9±0.59	3.68±0.21	3.14±0.44	11.35±1.09	2.94±0.46	6.12±0.41	6.93±0.5	2.42±0.31	5.25±0.98	1.93±0.1	ND	8.04±1.03	1.89±0.29	4.89±3.09	3.47±1.11	0.98±0.06
141	Hydroquinone-2,5-dimethoxy	ND	ND	ND	ND	ND	4.1±0.11	ND	ND	1.42±0.33	1.09±0.26	ND	1.3±0.1	0.89±0.05	0.88±0.26	0.93±0.07	1.26±0.06	ND	ND	ND	1.03±0.15	ND	ND	ND	ND	2.18±0.98	ND	ND	ND	ND	ND	ND	ND	ND	ND	ND
142	2,6-Di-tert-butylphenol	76.97±38.52	42.27±7.01	11.41±0.87	8.17±2.01	3.22±0.48	25.33±3.59	11.33±1.15	0.7±0.09	7.05±1.36	2.53±0.51	1.14±0.2	ND	0.75±0.11	1.06±0.2	ND	7.16±0.24	0.95±0.19	10.23±1.81	1.19±0.33	0.84±0.42	11.84±0.69	13.45±2.45	10.12±0.82	25.22±10.37	9.55±5.48	3.33±1.34	8.83±1.25	4.82±0.46	15.82±2.78	7.81±1.23	2.87±0.17	ND	10.74±6.65	5.04±1.05	4.35±0.22
143	2,6-Di-tert-butyl-p-benzoquinone	ND	ND	ND	ND	ND	ND	ND	ND	ND	0.31±0.15	ND	0.83±0.71	ND	ND	0.69±0.1	ND	ND	ND	ND	0.39±0.14	ND	ND	ND	ND	ND	ND	ND	1.08±0.49	ND	ND	ND	16.84±0.66	ND	0.77±0.34	ND
144	Benzoic acid,4-hydroxy-	ND	ND	ND	ND	ND	ND	ND	1.07±0.17	0.6±0.14	0.78±0.22	ND	1.35±0.58	0.6±0.12	ND	0.67±0.12	ND	ND	ND	ND	ND	ND	ND	ND	ND	ND	1.67±0.36	ND	ND	ND	2.18±0.17	ND	ND	ND	ND	ND
145	Butylated hydroxytoluene	24.35±5.47	12.8±0.95	7.99±0.93	ND	2.32±0.34	ND	ND	0.39±0.11	2.73±0.67	1.02±0.36	ND	ND	ND	0.39±0.14		ND	0.59±0.18	6.32±1.32	0.71±0.03	ND	5.87±0.49	12.53±5.18	3.21±0.23	12.97±11.87	ND	ND	4.43±1.47	ND	4.4±0.79	3.52±0.76	ND	16.31±1.24	ND	2.86±0.15	4.36±0.55
146	Cyclooctacosane	ND	ND	ND	ND	ND	ND	ND	ND	1.39±0.46	ND	ND	ND	ND	ND	ND	ND	ND	ND	ND	ND	ND	ND	ND	ND	3.23±1.27	ND	ND	ND	ND	ND	ND	ND	ND	ND	ND
Note: The data in the table are based on tentative identification. ND, not detected. The data in the table comes from tentative identification. Data are the means ± SD of three replications.

## Sheet: Table S2
Table S2. Components and concentration of cuticular wax in different species of pear
Species	Alkanes (μg/cm2)	Primary alcohols (μg/cm2)	Fatty acids (μg/cm2)	Terpenoids (μg/cm2)	Aldehydes (μg/cm2)	Esters (μg/cm2)	Others (μg/cm2)	Total wax (mg/cm2)
Pyrus communis Linn.	601.14±6.14 a	505.53±10.86 a	132.95±4.47 a	61.99±4.74 c	32.00±1.53 c	75.01±3.74 a	119.37±6.67	1.53±0.77 a
Pyrus ussuriensis Maxim.	408.77±8.96 c	259.60±9.50 c	67.48±1.22 d	118.62±13.09 b	88.72±2.00 a	27.52±0.76 c	96.62±1.21	1.07±0.45 b
Pyrus sinkiangensis Yü.	378.50±14.70 d	337.91±5.29 b	32.51±3.66 f	76.25±3.81 c	35.04±0.72 b	21.78±0.18 d	88.79±2.80	0.97±0.27 c
Pyrus bretschneideri Rehd.	281.72±7.35 f	174.88±5.26 e	57.99±2.86 e	115.77±8.85 b	24.40±1.00 d	23.60±1.46 d	74.93±1.24	0.75±0.20 d
Pyrus pyrifolia Burm Nakai.	344.62±3.50 e	65.75±4.11 f	92.00±15.99 b	26.89±1.84 d	6.84±0.89 e	36.62±1.08 b	43.04±4.18	0.62±0.12 e
Hybrid cultivars	442.75±10.08 b	228.15±2.12 d	74.31±3.88 c	165.91±6.39 a	25.35±2.68 d	36.46±1.77 b	101.25±2.63	1.07±0.33 b
Total	422.73±205.79	271.06±210.96	74.42±54.95	116.39±98.72	35.54±33.53	36.77±25.85	94.31±59.34	1.05±0.47

## Sheet: Table S3
Table S3. The statistical significant chemical composition of different clusters
Code	1 vs 2 Pvalue	Significant	I vs II Pvalue	Significant
1	0.0682908		0.962863
2	0.261724		7.92e-08	**
3	0.141813		0.368825
4	0.0896992		8.9e-07	**
5	0.00750814	**	2.43e-08	**
6	0.0418726	*	0.000265555	**
7	0.0053885	**	1.44e-08	**
8	0.0143791	*	0.000893509	**
9	0.146469		0.466377
10	0.425251		0.194171
11	0.752717		0.00284837	**
12	0.133468		2.75e-05	**
13	0.373806		0.00673548	**
14	0.105896		0.500496
15	0.293723		0.039538	*
16	0.503094		0.0199869	*
17	4.12e-08	**	0.246631
18	0.0754531		0.0564465
19	0.0498953	*	0.367882
20	0.304093		0.00239375	**
21	0.17344		0.784367
22	0.0780564		0.250596
23	0.907612		0.000587234	**
24	0.0377838	*	0.00511151	**
25	0.488452		0.0504265
26	0.00948303	**	3.69e-14	**
27	0.17269		0.00401411	**
28	1.32e-05	**	1
29	0.342067		0.700201
30	2.22e-06	**	1
31	0.00586752	**	1
32	0.215529		0.0618543
33	0.0285119	*	0.637935
34	0.0435757	*	0.0242458	*
35	0.952056		0.0428245	*
36	0.420879		0.0325841	*
37	2.66e-06	**	1
38	0.000347704	**	1
39	0.207229		0.170509
40	0.245393		0.834953
41	0.00370887	**	0.00231528	**
42	0.632343		0.0920157
43	0.950161		0.00078143	**
44	0.102798		0.834604
45	0.31665		0.000153386	**
46	0.0953507		3.59e-05	**
47	0.743772		0.173551
48	0.922967		0.0151756	*
49	0.00636319	**	0.651725
50	0.25078		0.0240689	*
51	0.000353465	**	1
52	0.84083		0.366352
53	0.165428		0.221898
54	1.67e-05	**	0.241009
55	0.000115516	**	0.0106206	*
56	0.456637		0.000224863	**
57	0.503913		0.193314
58	0.27354		0.729266
59	0.0064336	**	7.01e-06	**
60	0.243123		0.0513603
61	0.000158405	**	1.84e-05	**
62	0.661547		0.141242
63	0.392928		0.0148489	*
64	0.000167581	**	6.61e-06	**
65	4.83e-05	**	0.00439677	**
66	0.550877		0.271662
67	0.00124236	**	0.518747
68	0.0102054	*	0.450066
69	0.4413		0.24987
70	0.949441		9.86e-08	**
71	0.0823839		0.00455794	**
72	0.0156337	*	0.00764623	**
73	0.345154		0.000111749	**
74	0.181113		0.39742
75	0.00852672	**	0.0640252
76	0.126183		0.891175
77	0.000772039	**	0.190738
78	9.84e-05	**	1
79	0.708469		0.0277028	*
80	0.000360356	**	1
81	0.790192		0.315598
82	0.318313		2.11e-05	**
83	0.844528		0.000687339	**
84	4.05e-05	**	0.209577
85	0.275726		0.328934
86	0.336417		0.0179942	*
87	0.34443		0.230952
88	0.334859		0.287403
89	0.798972		0.000263262	**
90	0.116089		0.0586695
91	0.759359		0.127855
92	0.422559		7.31e-05	**
93	0.944413		3.41e-05	**
94	4.59e-10	**	0.000505787	**
95	0.333816		0.205964
96	0.761368		0.0690609
97	0.44864		0.671968
98	0.390512		0.198814
99	0.591937		0.0673597
100	0.000395373	**	2.05e-07	**
101	0.0527245		0.241828
102	0.0182163	*	0.0935923
103	2.55e-06	**	0.10697
104	0.143367		0.0264628	*
105	0.0935309		0.0719607
106	0.10866		0.014553	*
107	0.00174728	**	0.0686915
108	0.685278		0.163536
109	0.00259234	**	0.0322346	*
110	0.281195		0.10544
111	0.000342262	**	1
112	0.203896		0.0979612
113	6.1e-05	**	5.15e-05	**
114	0.000817196	**	0.193664
115	0.00291991	**	0.206841
116	0.027611	*	6.8e-05	**
117	0.240957		0.00292345	**
118	0.538188		0.0373358	*
119	1.6e-11	**	0.0208356	*
120	0.289984		0.112029
121	0.375029		0.899912
122	0.00553223	**	0.0707905
123	0.00437096	**	0.000515461	**
124	0.00036545	**	1
125	0.000179805	**	0.00276887	**
126	0.763319		0.098302
127	0.000355444	**	1
128	0.00259748	**	1
129	2.51e-06	**	0.287055
130	1.94e-06	**	0.194514
131	0.43501		0.225223
132	0.000346606	**	1
133	0.00233416	**	0.11299
134	0.000265163	**	1
135	0.162321		0.00287272	**
136	0.0151193	*	0.223137
137	0.219606		0.554241
138	0.000114694	**	0.0705087
139	0.842986		0.124124
140	0.133493		0.0035279	**
141	0.40816		0.00303897	**
142	0.00571697	**	4.24e-05	**
143	0.683647		0.0241248	*
144	0.000636669	**	0.0158943	*
145	0.00145145	**	7.08e-15	**
146	0.271009		0.0980184
Total number		60		62
